# Supplementary material for: Synergistic Interaction in the Analgesic-Like Effects of Maqui Berry and Citrus Is Antagonized by Sweeteners
Source: Nutrients. 2021 Jul 19;13(7):2466. doi: 10.3390/nu13072466 (PMC8308574; doi:10.3390/nu13072466)
Supplement: Supplementary file 1 [file nutrients-13-02466-s001.zip]

Archive with 1 entries (1 files):
- nutrients-1228884-supplementary.pdf
